# Supplementary material for: An Evaluation of the Effectivity of the Green Leaves Biostimulant on Lettuce Growth, Nutritional Quality, and Mineral Element Efficiencies under Optimal Growth Conditions
Source: Plants (Basel). 2024 Mar 22;13(7):917. doi: 10.3390/plants13070917 (PMC11013046; doi:10.3390/plants13070917)
Supplement: Supplementary file 1 [file plants-13-00917-s001.zip]

Archive with 1 entries (1 files):
- plants-2907183-supplementary.pdf
